# Supplementary material for: Metabolic engineering of Ustilago trichophora TZ1 for improved malic acid production
Source: Metab Eng Commun. 2017 Jan 17;4:12–21. doi: 10.1016/j.meteno.2017.01.002 (PMC5678829; doi:10.1016/j.meteno.2017.01.002)
Supplement: Supplementary file 1 — Supplementary material [file mmc1.xls]

## Sheet: affiliations
Metabolic engineering of Ustilago trichophora TZ1 for improved malic acid production
Thiemo Zambanini1, Hamed Hosseinpour Tehrani1, Elena Geiser1, Christiane K. Sonntag1, Joerg M. Buescher2, 3, Guido Meurer2, Nick Wierckx1*, Lars M. Blank1
1Chair of Applied Microbiology, iAMB – Institute of Applied Microbiology, ABBt – Aachen Biology and Biotechnology,Worringerweg 1, 52074 Aachen, Germany
2BRAIN AG, Darmstädter Straße 34-36, 64673 Zwingenberg, Germany
3MPI Immunobiology and Epigenetics, Stübeweg 51, 79108 Freiburg, Germany
*corresponding author: Nick Wierckx, RWTH Aachen University, Institute of Applied Microbiology, Worringerweg 1, D-52057 Aachen, Germany. Phone: +49 241 80 26649. FAX: +49 241 80 622180. E-mail: nick.wierckx@rwth-aachen.de
additional data to figure 3: Shake flask cultivation of U. trichophora TZ1 mutants in MTM with 200 g L-1 glycerol
malic acid: Concentration [g L-1] of malate produced by different U. trichophora TZ1 transformants.
glycerol: Concentration [g L-1] of glycerol produced by different U. trichophora TZ1 transformants.
yield: cumulative product (malate) on substrate (glycerol) yield [g g-1].

## Sheet: malic acid
time [h]	0	48	96	168	264	384
Ustilago trichophora TZ1	0	5.838	21.888	38.116	61.316	92.938
	0	5.222	20.812	36.172	58.21	85.404
	0	5.696	21.284	36.088	58.318	79.906
Ustilago trichophora TZ1 pETEFssu1 (1)	0	9.576	27.7	46.816	76.254	86.542
	0	9.424	29.088	44.116	76.52	102.712
	0	9.28	27.946	45.156	74.372	99.914
Ustilago trichophora TZ1 pETEFssu1 (2)	0	7.368	24.984	43.786	89.236	130.852
	0	6.842	25.182	43.222	79.292	113.274
	0	6.606	24.656	42.446	74.378	91.718
Ustilago trichophora TZ1 pETEFssu2 (1)	0	7.674	29.174	58.68	79.968	113.392
	0	8.418	29.224	50.766	75.566	108.672
	0	8.616	27.604	47.744	71.888	109.422
Ustilago trichophora TZ1 pETEFssu2 (2)	0	8.752	27.508	52.774	72.772	112.094
	0	9.138	30.84	57.616	76.466	113.612
	0	8.714	28.294	55.842	75.428	110.284
Ustilago trichophora TZ1 pETEFmdh1 (1)	0	8.17	33.648	53.998	77.856	129.668
	0	10.006	32.718	51.462	71.792	113.938
	0	9.66	31.542	47.06	77.276	113.158
Ustilago trichophora TZ1 pETEFmdh1 (2)	0	9.862	30.87	49.848	70.272	102.528
	0	10.446	30.704	49.112	68.506	100.052
	0	10.31	30.874	47.266	66.996	108.8
Ustilago trichophora TZ1 pETEFmdh2 (m) (1)	0	9.47	29.352	53.492	81.008	112.246
	0	9.464	29.816	52.722	80.008	97.718
	0	9.142	28.29	50.116	71.892	97.13
Ustilago trichophora TZ1 pETEFmdh2 (m) (2)	0	9.144	31.746	55.372	84.174	107.024
	0	8.14	30.798	53.2	78.616	111.79
	0	7.9	27.88	51.432	78.38	108.128
Ustilago trichophora TZ1 pETEFmdh2 (c) (1)	0	2.752	11.382	21.974	32.97	38.364
	0	2.854	11.408	24.664	33.18	34.206
	0	2.306	9.998	20.432	32.572	52.838
Ustilago trichophora TZ1 pETEFmdh2 (c) (2)	0	3.946	12.886	27.828	38.32	56.486
	0	3.912	12.84	28.236	38.408	54.446
	0	3.942	13.014	28.592	38.83	55.966
Ustilago trichophora TZ1 pETEFpyc (1)	0	8.782	23.872	42.032	60.23	87.99
	0	8.466	24.79	40.386	61.456	90.856
	0	7.928	25.868	42.774	62.014	85.784
Ustilago trichophora TZ1 pETEFpyc (2)	0	3.014	8.138	12.326	19.264	32.428
	0	2.998	7.384	11.696	17.252	23.702
	0	2.636	7.53	11.292	16.946	29.59

## Sheet: glycerol
time [h]	0	48	96	168	264	384
Ustilago trichophora TZ1	207.276	178.32	149.182	99.758	62.736	12.31
	204.874	175.626	150.092	103.844	57.88	7.146
	208.138	180.05	148.234	98.794	57.338	5.846
Ustilago trichophora TZ1 pETEFssu1 (1)	204.512	180.752	153.1	109.088	54.018	36.714
	203.42	178.324	148.75	101.34	49.638	1.636
	206.092	179.174	152.232	106.756	54.378	2.194
Ustilago trichophora TZ1 pETEFssu1 (2)	202.314	157.686	141.966	116.188	56.726	6.468
	201.806	161.81	145.792	119.75	56.316	13.388
	201	162.816	143.368	113.148	54.944	9.016
Ustilago trichophora TZ1 pETEFssu2 (1)	216.888	187.192	159.026	115.528	69.586	24.152
	216.806	185.41	157.474	117.902	72.608	26.716
	216.49	189.798	157.346	118.112	79.552	28.566
Ustilago trichophora TZ1 pETEFssu2 (2)	217.176	187.898	156.532	114.402	78.396	29.052
	201.034	185.192	154.31	111.36	69.232	23.682
	215.922	184.34	154.114	112.666	67.174	25.146
Ustilago trichophora TZ1 pETEFmdh1 (1)	210.8	176.512	151.798	130.762	70.198	25.084
	202.618	174.202	145.068	120.248	70.422	31.594
	201.272	173.292	145.29	116.776	78.582	25.204
Ustilago trichophora TZ1 pETEFmdh1 (2)	205.804	177.038	151.12	107.762	67.212	20.816
	206.964	177.924	153.226	108.302	62.856	23.192
	207.742	177.584	154.158	105.162	67.022	21.862
Ustilago trichophora TZ1 pETEFmdh2 (m) (1)	193.396	176.96	146.844	98.392	43.674	2.058
	207.144	180.418	149.806	93.616	49.592	8.502
	206.788	183.234	149.014	98.296	52.198	12.76
Ustilago trichophora TZ1 pETEFmdh2 (m) (2)	200.792	173.626	145.354	113.672	72.274	27.2
	201.716	171.2	139.5	117.036	66.322	15.454
	190.592	170.282	139.378	111.722	67.208	15.46
Ustilago trichophora TZ1 pETEFmdh2 (c) (1)	216.89	185.644	165.342	141.57	111.864	65.626
	219.064	184.002	166.88	159.566	109.052	89.262
	217.478	186.032	163.512	142.144	107.966	64.828
Ustilago trichophora TZ1 pETEFmdh2 (c) (2)	218.724	189.748	174.092	157.028	129.834	110.454
	218.968	190.004	171.526	159.416	131.758	109.544
	218.396	188.912	172.25	159.68	128.856	108.472
Ustilago trichophora TZ1 pETEFpyc (1)	186.868	178.47	151.314	138.698	103.424	59.502
	192.258	176.786	151.056	134.952	98.768	52.344
	192.094	165.32	153.946	138.948	97.388	59.502
Ustilago trichophora TZ1 pETEFpyc (2)	185.638	165.984	160.332	153.642	141.272	97.746
	199.018	163.756	159.476	150.954	132.992	101.172
	201.994	163.062	159.348	151.568	133.224	93.714

## Sheet: yield
time [h]	0	48	96	168	264	384
Ustilago trichophora TZ1	0	0.201616	0.376769	0.354508	0.424215	0.476688
	0	0.178542	0.379906	0.358032	0.396003	0.431927
	0	0.202791	0.355302	0.330041	0.386724	0.395003
Ustilago trichophora TZ1 pETEFssu1 (1)	0	0.40303	0.538785	0.49061	0.506691	0.515751
	0	0.375518	0.532065	0.432171	0.497588	0.50902
	0	0.344751	0.518864	0.454578	0.490212	0.490019
Ustilago trichophora TZ1 pETEFssu1 (2)	0	0.165098	0.413999	0.508395	0.612935	0.668137
	0	0.171067	0.449566	0.526738	0.545	0.601185
	0	0.173004	0.427818	0.483154	0.509243	0.477738
Ustilago trichophora TZ1 pETEFssu2 (1)	0	0.258419	0.5042	0.578927	0.542885	0.588328
	0	0.268123	0.49255	0.513286	0.524043	0.571687
	0	0.322793	0.466725	0.485312	0.524968	0.582267
Ustilago trichophora TZ1 pETEFssu2 (2)	0	0.298928	0.453598	0.513496	0.52437	0.595852
	0	0.576821	0.660046	0.642505	0.580158	0.640602
	0	0.275917	0.457773	0.540811	0.507086	0.578081
Ustilago trichophora TZ1 pETEFmdh1 (1)	0	0.238276	0.570286	0.674655	0.553733	0.698206
	0	0.352126	0.568514	0.624766	0.543072	0.666211
	0	0.345247	0.563431	0.556949	0.629848	0.642695
Ustilago trichophora TZ1 pETEFmdh1 (2)	0	0.342835	0.564516	0.508435	0.507042	0.554241
	0	0.359711	0.571365	0.49778	0.47538	0.544435
	0	0.341866	0.576179	0.460772	0.476094	0.585324
Ustilago trichophora TZ1 pETEFmdh2 (m) (1)	0	0.576174	0.630521	0.56305	0.541056	0.586637
	0	0.354112	0.520004	0.464396	0.50782	0.49193
	0	0.388129	0.489667	0.461933	0.46505	0.500598
Ustilago trichophora TZ1 pETEFmdh2 (m) (2)	0	0.336597	0.57264	0.635583	0.654959	0.616526
	0	0.266745	0.495017	0.628247	0.580646	0.600176
	0	0.388971	0.544382	0.652111	0.635252	0.617409
Ustilago trichophora TZ1 pETEFmdh2 (c) (1)	0	0.0880753	0.220804	0.291742	0.313922	0.253623
	0	0.0813987	0.218611	0.414535	0.301604	0.263524
	0	0.0733321	0.185265	0.271219	0.297429	0.346138
Ustilago trichophora TZ1 pETEFmdh2 (c) (2)	0	0.136182	0.288717	0.45105	0.431095	0.521714
	0	0.135064	0.270646	0.47414	0.440408	0.497569
	0	0.1337	0.282018	0.486954	0.433661	0.509134
Ustilago trichophora TZ1 pETEFpyc (1)	0	1.04573	0.671429	0.872576	0.721801	0.690844
	0	0.547182	0.60167	0.704743	0.657354	0.64937
	0	0.296108	0.678096	0.80484	0.654805	0.646977
Ustilago trichophora TZ1 pETEFpyc (2)	0	0.153353	0.321584	0.385236	0.434206	0.368953
	0	0.0850207	0.186738	0.243342	0.261291	0.242238
	0	0.0677078	0.17657	0.223932	0.246416	0.273273

## Sheet: Tabelle3
0	0	0	0	0	0	0	0	0	0	0	0	0	0	0	0	0	0	0	0	0	0	0	0	0	0	0	0	0	0	0	0	0	0	0	0	0	0	0
0.201616	0.178542	0.202791	0.40303	0.375518	0.344751	0.165098	0.171067	0.173004	0.258419	0.268123	0.322793	0.298928	0.576821	0.275917	0.238276	0.352126	0.345247	0.342835	0.359711	0.341866	0.576174	0.354112	0.388129	0.336597	0.266745	0.388971	0.0880753	0.0813987	0.0733321	0.136182	0.135064	0.1337	1.04573	0.547182	0.296108	0.153353	0.0850207	0.0677078
0.376769	0.379906	0.355302	0.538785	0.532065	0.518864	0.413999	0.449566	0.427818	0.5042	0.49255	0.466725	0.453598	0.660046	0.457773	0.570286	0.568514	0.563431	0.564516	0.571365	0.576179	0.630521	0.520004	0.489667	0.57264	0.495017	0.544382	0.220804	0.218611	0.185265	0.288717	0.270646	0.282018	0.671429	0.60167	0.678096	0.321584	0.186738	0.17657
0.354508	0.358032	0.330041	0.49061	0.432171	0.454578	0.508395	0.526738	0.483154	0.578927	0.513286	0.485312	0.513496	0.642505	0.540811	0.674655	0.624766	0.556949	0.508435	0.49778	0.460772	0.56305	0.464396	0.461933	0.635583	0.628247	0.652111	0.291742	0.414535	0.271219	0.45105	0.47414	0.486954	0.872576	0.704743	0.80484	0.385236	0.243342	0.223932
0.424215	0.396003	0.386724	0.506691	0.497588	0.490212	0.612935	0.545	0.509243	0.542885	0.524043	0.524968	0.52437	0.580158	0.507086	0.553733	0.543072	0.629848	0.507042	0.47538	0.476094	0.541056	0.50782	0.46505	0.654959	0.580646	0.635252	0.313922	0.301604	0.297429	0.431095	0.440408	0.433661	0.721801	0.657354	0.654805	0.434206	0.261291	0.246416
0.476688	0.431927	0.395003	0.515751	0.50902	0.490019	0.668137	0.601185	0.477738	0.588328	0.571687	0.582267	0.595852	0.640602	0.578081	0.698206	0.666211	0.642695	0.554241	0.544435	0.585324	0.586637	0.49193	0.500598	0.616526	0.600176	0.617409	0.253623	0.263524	0.346138	0.521714	0.497569	0.509134	0.690844	0.64937	0.646977	0.368953	0.242238	0.273273
																																		0	0.201616	0.376769	0.354508	0.424215	0.476688
																																		0	0.178542	0.379906	0.358032	0.396003	0.431927
																																		0	0.202791	0.355302	0.330041	0.386724	0.395003
																																		0	0.40303	0.538785	0.49061	0.506691	0.515751
																																		0	0.375518	0.532065	0.432171	0.497588	0.50902
																																		0	0.344751	0.518864	0.454578	0.490212	0.490019
																																		0	0.165098	0.413999	0.508395	0.612935	0.668137
																																		0	0.171067	0.449566	0.526738	0.545	0.601185
																																		0	0.173004	0.427818	0.483154	0.509243	0.477738
																																		0	0.258419	0.5042	0.578927	0.542885	0.588328
																																		0	0.268123	0.49255	0.513286	0.524043	0.571687
																																		0	0.322793	0.466725	0.485312	0.524968	0.582267
																																		0	0.298928	0.453598	0.513496	0.52437	0.595852
																																		0	0.576821	0.660046	0.642505	0.580158	0.640602
																																		0	0.275917	0.457773	0.540811	0.507086	0.578081
																																		0	0.238276	0.570286	0.674655	0.553733	0.698206
																																		0	0.352126	0.568514	0.624766	0.543072	0.666211
																																		0	0.345247	0.563431	0.556949	0.629848	0.642695
																																		0	0.342835	0.564516	0.508435	0.507042	0.554241
																																		0	0.359711	0.571365	0.49778	0.47538	0.544435
																																		0	0.341866	0.576179	0.460772	0.476094	0.585324
																																		0	0.576174	0.630521	0.56305	0.541056	0.586637
																																		0	0.354112	0.520004	0.464396	0.50782	0.49193
																																		0	0.388129	0.489667	0.461933	0.46505	0.500598
																																		0	0.336597	0.57264	0.635583	0.654959	0.616526
																																		0	0.266745	0.495017	0.628247	0.580646	0.600176
																																		0	0.388971	0.544382	0.652111	0.635252	0.617409
																																		0	0.0880753	0.220804	0.291742	0.313922	0.253623
																																		0	0.0813987	0.218611	0.414535	0.301604	0.263524
																																		0	0.0733321	0.185265	0.271219	0.297429	0.346138
																																		0	0.136182	0.288717	0.45105	0.431095	0.521714
																																		0	0.135064	0.270646	0.47414	0.440408	0.497569
																																		0	0.1337	0.282018	0.486954	0.433661	0.509134
																																		0	1.04573	0.671429	0.872576	0.721801	0.690844
																																		0	0.547182	0.60167	0.704743	0.657354	0.64937
																																		0	0.296108	0.678096	0.80484	0.654805	0.646977
																																		0	0.153353	0.321584	0.385236	0.434206	0.368953
																																		0	0.0850207	0.186738	0.243342	0.261291	0.242238
																																		0	0.0677078	0.17657	0.223932	0.246416	0.273273
